# Supplementary material for: Determinants of HPV-vaccination uptake and subgroups with a lower uptake in the Netherlands
Source: BMC Public Health. 2021 Oct 12;21:1848. doi: 10.1186/s12889-021-11897-0 (PMC8513172; doi:10.1186/s12889-021-11897-0)
Supplement: Supplementary file 2 — Additional file 2. [file 12889_2021_11897_MOESM2_ESM.xlsx]

## Sheet: Title page
Supplementary Material 2 by manuscript:
Determinants of HPV-vaccination uptake and subgroups with a lower uptake in the Netherlands
A.C. de Munter*1,2,5, T.M. Schurink-van t Klooster*4, A. van Lier4, R. Akkermans2,3, H.E. de Melker4, W.L.M. Ruijs1,4
*Shared first author
1 Department of Infectious Disease Control, Public Health Service Gelderland-Zuid, The Netherlands
2 Radboud University Nijmegen Medical Centre, Department of Primary and Community Care & IQ Health care, Nijmegen, The Netherlands.
3Radboud University Medical Centre, Radboud Institute for Health Sciences, IQ healthcare, Nijmegen, The Netherlands.
4Centre for Infectious Disease Control, National Institute for Public Health and the Environment, Bilthoven, The Netherlands.
5GGD GHOR Nederland, Utrecht, The Netherlands
Corresponding author:
T.M. Schurink-van ‘t Klooster
Department National Immunization Program
Center of Epidemiology and Surveillance of Infectious Diseases
National Institute for Public Health and the Environment
PO box 1
3720 BA Bilthoven
The Netherlands
Tel: (+31) 30 274 3559
Email: tessa.schurink@rivm.nl

## Sheet: Model 1.1, Model 1.2
Supplementary Material 2 by manuscript "Determinants of HPV-vaccination uptake and subgroups with a lower uptake in the Netherlands"
Model 1. Multilevel logistic regression analysis vaccination year of invitation
Model 1.1 - Multilevel multivariable logistic regression analysis of invitation year 2012								Model 1.2 - Multilevel multivariable logistic regression analysis of invitation year 2014
n=101,715; 99.3% of the cases included in model								n=100,430; 99.4% of the cases included in model
Variable	N	HPV-uptake	Adjusted OR (AOR)	95% CI		p-value		Variable	N	HPV-uptake	Adjusted OR (AOR)	95% CI		p-value
		% (a)		lower	upper					% (a)		lower	upper
MMR status						<0.001		MMR status						<0.001
Zero vaccination	5334	3.7%	reference	ref.	ref.	ref.		Zero vaccination	3181	6.6%	reference	ref.	ref.	ref.
One vaccination	3056	28.4%	9.98	8.47	11.75	<0.001		One vaccination	3289	26.2%	4.85	4.12	5.70	<0.001
Two Vaccinations	93325	64.3%	45.73	39.61	52.80	<0.001		Two Vaccinations	93960	66.0%	26.69	23.15	30.78	<0.001
Ethnicity						<0.001		Ethnicity						<0.001
NL-NL	17182	63.7%	reference	ref.	ref.	ref.		NL-NL	17655	65.3%	reference	ref.	ref.	ref.
NL-Turkey	350	32.3%	0.29	0.23	0.37	<0.001		NL-Turkey	404	34.7%	0.31	0.25	0.38	<0.001
Turkey - Turkey	1303	27.9%	0.25	0.22	0.29	<0.001		Turkey - Turkey	1133	30.3%	0.27	0.23	0.31	<0.001
NL-Morocco	197	36.5%	0.34	0.25	0.46	<0.001		NL-Morocco	224	35.7%	0.34	0.26	0.45	<0.001
Morocco - Morocco	1268	18.2%	0.15	0.13	0.18	<0.001		Morocco - Morocco	1249	23.9%	0.21	0.18	0.24	<0.001
NL-Surinam	369	52.8%	0.72	0.58	0.89	0.003		NL-Surinam	411	54.7%	0.73	0.60	0.90	<0.001
Surinam - Surinam	541	48.6%	0.66	0.55	0.79	<0.001		Surinam - Surinam	463	57.9%	0.90	0.74	1.10	0.302
NL-Ned Antilles/Aruba	185	51.4%	0.87	0.63	1.21	0.401		NL-Ned Antilles/Aruba	161	57.8%	0.76	0.55	1.05	0.097
Ned Antilles/Aruba - Ned Antilles/Aruba	212	23.6%	0.39	0.27	0.55	<0.001		Ned Antilles/Aruba - Ned Antilles/Aruba	149	45.0%	0.66	0.47	0.95	0.024
NL - Other WC	744	58.5%	0.93	0.79	1.10	0.404		NL - Other WC	856	64.0%	1.04	0.90	1.22	0.595
Other WC - Other WC	430	43.5%	1.24	0.97	1.59	0.093		Other WC - Other WC	467	53.1%	1.56	1.24	1.97	<0.001
NL - Other NWC	486	58.0%	0.98	0.81	1.20	0.857		NL - Other NWC	580	60.0%	0.95	0.80	1.14	0.606
Other NWC - Other NWC	1173	47.6%	0.76	0.67	0.87	<0.001		Other NWC - Other NWC	1190	59.3%	1.14	1.00	1.30	0.050
Other WC - Other NWC	92	43.5%	0.66	0.42	1.04	0.075		Other WC - Other NWC	104	44.2%	0.61	0.40	0.92	0.019
Unknown	77183	61.2%	0.93	0.89	0.96	<0.001		Unknown	75384	63.9%	0.96	0.93	1.00	0.064
Socioeconomic status (b)						<0.001		Socioeconomic status (b)						<0.001
Low	17723	51.4%	reference	ref.	ref.	ref.		Low	19395	54.9%	reference	ref.	ref.	ref.
Low - Intermediate	29714	58.8%	1.19	1.14	1.25	<0.001		Low - Intermediate	26556	62.9%	1.26	1.20	1.32	<0.001
High - Intermediate	38297	62.7%	1.37	1.30	1.43	<0.001		High - Intermediate	37747	64.4%	1.46	1.39	1.53	<0.001
High	15981	65.3%	1.61	1.52	1.70	<0.001		High	16732	68.4%	1.74	1.65	1.84	<0.001
Road distance to vaccination location						0.333		Road distance to vaccination location						0.232
0 km	12689	60.3%	reference	ref.	ref.	ref.		0 km	13658	62.3%	reference	ref.	ref.	ref.
0-5 km	44087	59.3%	1.00	0.96	1.05	0.888		0-5 km	41275	62.0%	1.00	0.95	1.04	0.914
5-10 km	28723	60.6%	1.01	0.96	1.06	0.651		5-10 km	28363	63.9%	0.99	0.95	1.04	0.796
>10 km	16216	60.7%	0.97	0.91	1.03	0.246		>10 km	17134	63.3%	0.95	0.89	1.01	0.080
Urbanization (c)						<0.001		Urbanization (c)						0.001
Very high	23324	53.2%	reference	ref.	ref.	ref.		Very high	19403	57.8%	reference	ref.	ref.	ref.
High	31670	60.2%	1.04	0.88	1.24	0.623		High	30433	62.9%	1.00	0.83	1.21	0.979
Moderately high	17138	62.7%	1.08	0.91	1.29	0.383		Moderately high	18216	64.0%	1.03	0.85	1.25	0.759
Low	21108	63.8%	1.31	1.09	1.57	0.004		Low	23002	65.6%	1.23	1.01	1.49	0.043
Very low	8475	63.0%	1.44	1.18	1.75	<0.001		Very low	9376	64.1%	1.31	1.06	1.61	0.014
Voting % People’s Party for Freedom and Democracy (VVD)						<0.001		Voting % People’s Party for Freedom and Democracy (VVD)						<0.001
Lower	64075	57.2%	reference	ref.	ref.	ref.		Lower	60416	60.5%	reference	ref.	ref.	ref.
Higher	37640	64.8%	1.21	1.10	1.32	<0.01		Higher	40014	66.4%	1.20	1.09	1.32	<0.001
Voting % Labour Party (PvdA), Denk (DENK)						<0.001		Voting % Labour Party (PvdA), Denk (DENK)						0.049
Lower	36335	60.9%	reference	ref.	ref.	ref.		Lower	38873	62.7%	reference	ref.	ref.	ref.
Higher	65380	59.5%	1.13	1.03	1.25	<0.001		Higher	61557	62.9%	1.11	1.00	1.22	0.049
Voting % Party for Freedom (PVV), Forum for Democracy (FvD)						0.029		Voting % Party for Freedom (PVV), Forum for Democracy (FvD)						0.148
Lower	57314	59.6%	reference	ref.	ref.	ref.		Lower	56383	62.3%	reference	ref.	ref.	ref.
Higher	44401	60.5%	1.11	1.01	1.21	0.029		Higher	44047	63.5%	1.07	0.98	1.18	0.148
Voting % Socialist Party (SP)						<0.001		Voting % Socialist Party (SP)						<0.001
Lower	51984	57.6%	reference	ref.	ref.	ref.		Lower	52884	59.8%	reference	ref.	ref.	ref.
Higher	49731	62.6%	1.31	1.20	1.44	<0.001		Higher	47546	66.2%	1.47	1.33	1.62	<0.001
Voting % Christian Democratic Appeal (CDA)						0.026		Voting % Christian Democratic Appeal (CDA)						0.176
Lower	76857	59.8%	reference	ref.	ref.	ref.		Lower	73453	63.0%	reference	ref.	ref.	ref.
Higher	24858	60.6%	0.89	0.81	0.99	0.003		Higher	26977	62.4%	0.93	0.84	1.03	0.176
Voting % Democrats 66 (D66)						0.145		Voting % Democrats 66 (D66)						0.016
Lower	43093	59.9%	reference	ref.	ref.	ref.		Lower	45487	61.2%	reference	ref.	ref.	ref.
Higher	58622	60.1%	1.08	0.97	1.20	0.145		Higher	54943	64.2%	1.15	1.03	1.28	0.016
Voting % Christian Union (CU), Reformed Political Party (SGP)						<0.001		Voting % Christian Union (CU), Reformed Political Party (SGP)						<0.001
Lower	77953	61.8%	reference	ref.	ref.	ref.		Lower	75069	64.9%	reference	ref.	ref.	ref.
Higher	23762	54.3%	0.74	0.66	0.83	<0.001		Higher	25361	56.7%	0.78	0.69	0.87	<0.001
Voting % Green Left (GL)						0.320		Voting % Green Left (GL)						0.499
Lower	44304	61.9%	reference	ref.	ref.	ref.		Lower	47508	63.2%	reference	ref.	ref.	ref.
Higher	57411	58.5%	1.06	0.95	1.18	0.320		Higher	52922	62.5%	1.04	0.93	1.17	0.499
Voting % Party for the Animals (PvdD)						0.610		Voting % Party for the Animals (PvdD)						0.395
Lower	37601	61.8%	reference	ref.	ref.	ref.		Lower	40518	63.7%	reference	ref.	ref.	ref.
Higher	64114	59.0%	0.98	0.88	1.08	0.610		Higher	59912	62.2%	0.96	0.86	1.06	0.395
Voting % 50PLUS (50+)						0.268		Voting % 50PLUS (50+)						0.038
Lower	57050	58.0%	reference	ref.	ref.	ref.		Lower	55333	61.0%	reference	ref.	ref.	ref.
Higher	44665	62.6%	0.95	0.86	1.04	0.268		Higher	45097	65.0%	0.90	0.81	0.99	0.038
(a) HPV-uptake %= % of total of girls (N) with a completed HPV-vaccination series								(a) HPV-uptake %= % of total of girls (N) with a completed HPV-vaccination series
(b) Socioeconomic status classification; low: <-1, low-intermediate: -1 to 0, high-intermediate: 0 to 1, high: >1								(b) Socioeconomic status classification; low: <-1, low-intermediate: -1 to 0, high-intermediate: 0 to 1, high: >1.
(c) Urbanization classification; Very high: >2500 addresses per km2, high: 1500-2500 addresses per km2, moderately high: 1000-1500 addresses per km2, low: 500-100 addresses per km2, very low <500 addresses per km2								(c) Urbanization classification; Very high: >2500 addresses per km2, high: 1500-2500 addresses per km2, moderately high: 1000-1500 addresses per km2, low: 500-100 addresses per km2, very low <500 addresses per km2
(d) Voting % of the municipalities higher or lower compared to the national mean								(d) Voting % of the municipalities higher or lower compared to the national mean
Abbreviations: OR=odds ratio, CI=confidence interval, MMR=mumps-measles-rubella, km=kilometer								Abbreviations: OR=odds ratio, CI=confidence interval, MMR=mumps-measles-rubella, km=kilometer
Countries: the Netherlands, Ned Antilles/Aruba= the Netherlands Antilles and Aruba, WC=western countries,								Countries: the Netherlands, Ned Antilles/Aruba= the Netherlands Antilles and Aruba, WC=western countries,
NWC=nonwestern countries								NWC=nonwestern countries
Political parties:								Political parties:
VVD = People's Party for Freedom and Democracy (right-wing liberal party with more progressive positions in ethical matters);								VVD = People's Party for Freedom and Democracy (right-wing liberal party with more progressive positions in ethical matters);
PvdA = Labor Party (progressive, social-democratic party);								PvdA = Labor Party (progressive, social-democratic party);
DENK = Denk (movement for migrants and a "tolerant and solidary society");								DENK = Denk (movement for migrants and a "tolerant and solidary society");
PVV = Party for Freedom (populist party with both conservative, liberal "right" and "left" views);								PVV = Party for Freedom (populist party with both conservative, liberal "right" and "left" views);
FvD = Forum for Democracy (conservative, right-wing populist Eurosceptic political party);								FvD = Forum for Democracy (conservative, right-wing populist Eurosceptic political party);
SP = Socialist Party (socialist, Eurosceptic party which has a strong local, action-oriented basis);								SP = Socialist Party (socialist, Eurosceptic party which has a strong local, action-oriented basis);
CDA = Christian Democratic Appeal (Christian-inspired party at the center of the political spectrum);								CDA = Christian Democratic Appeal (Christian-inspired party at the center of the political spectrum);
D66 = Democrats 66 (reformist social-liberal party);								D66 = Democrats 66 (reformist social-liberal party);
CU = Christian Union (Christian party, with progressive positions in the social and ecological field and conservative positions on ethical issues);								CU = Christian Union (Christian party, with progressive positions in the social and ecological field and conservative positions on ethical issues);
SGP = Reformed Political Party (conservative Christian (Reformed) party that wants to conduct politics strictly according to Biblical standards);								SGP = Reformed Political Party (conservative Christian (Reformed) party that wants to conduct politics strictly according to Biblical standards);
GL = Green party (progressive party which attaches great importance to sustainability);								GL = Green party (progressive party which attaches great importance to sustainability);
PvdD = The Party for the Animals (testimonial party with as main goals animal rights and animal welfare);								PvdD = The Party for the Animals (testimonial party with as main goals animal rights and animal welfare);
50+ = 50PLUS (party that stands up especially for the interests of people aged 50 and over)								50+ = 50PLUS (party that stands up especially for the interests of people aged 50 and over)

## Sheet: Model 2.1-2.14
Supplementary material 2 by manuscript "Determinants of HPV-vaccination uptake and subgroups with a lower uptake in the Netherlands"
Model 2. Multilevel logistic regression analysis of invitation years 2012-2014-2017 including interaction variables
n=298,152; 2012: 101,715; 2014: 100,430; 2017: 96007
Model 2.1 - Model of invitation years 2012-2014-2017, invitation year * MMR-vaccination status
Variable	HPV-uptake %	Adjusted OR (AOR)	95% CI		p-value
			lower	upper
Invitation year					<0.001
Invitation year 2012	60.0%	reference	ref.	ref.	ref.
Invitation year 2014	62.8%	1.93	1.58	2.35	<0.001
Invitation year 2017	46.6%	1.75	1.41	2.18	<0.001
MMR					<0.001
Zero vaccination	5.1%	reference	ref.	ref.	ref.
One vaccination	22.6%	10.14	8.61	11.93	<0.001
Two Vaccinations	59.9%	46.95	40.70	54.16	<0.001
MMR status*invitation year					<0.001
Zero vaccination*2012	3.7%	reference	ref.	ref.	ref.
One vaccination*2012	28.4%	ref.	ref.	ref.	ref.
Two Vaccinations *2012	64.3%	ref.	ref.	ref.	ref.
Zero vaccination*2014	6.6%	ref.	ref.	ref.	ref.
One vaccination*2014	26.2%	0.48	0.38	0.60	<0.001
Two Vaccinations *2014	66.0%	0.57	0.46	0.69	<0.001
Zero vaccination*2017	6.0%	ref.	ref.	ref.	ref.
One vaccination*2017	13.3%	0.23	0.18	0.30	<0.001
Two Vaccinations *2017	48.9%	0.31	0.25	0.38	<0.001
Variables included in the model as confounder: SES; road distance; urbanization level; voting % VVD, PvdD&DENK, PVV&FvD, SP, CDA, D66, CU&SGP, GL, PvdD, 50+
Model 2.2 - Model of invitation years 2012-2014-2017, invitation year *socioeconomic status (SES)
Variable	HPV-uptake %	Adjusted OR (AOR)	95% CI		p-value
			lower	upper
Invitation year					<0.001
Invitation year 2012	60.0%	reference	ref.	ref.	ref.
Invitation year 2014	62.8%	1.08	1.03	1.13	<0.001
Invitation year 2017	46.6%	0.54	0.51	0.56	0.001
Socioeconomic status (b)					<0.001
Low	47.9%	reference	ref.	ref.	ref.
Low - Intermediate	55.7%	1.22	1.17	1.28	<0.001
High - Intermediate	59.0%	1.42	1.36	1.48	<0.001
High	62.6%	1.61	1.54	1.70	<0.001
Socioeconomic status (b)					0.013
Low*2012	51.4%	reference	ref.	ref.	ref.
Low - Intermediate*2012	58.8%	ref.	ref.	ref.	ref.
High - Intermediate*2012	62.7%	ref.	ref.	ref.	ref.
High*2012	65.3%	ref.	ref.	ref.	ref.
Low*2014	54.9%	ref.	ref.	ref.	ref.
Low - Intermediate*2014	62.9%	1.03	0.97	1.09	0.334
High - Intermediate*2014	64.4%	1.01	0.96	1.07	0.682
High*2014	68.4%	1.02	0.96	1.09	0.486
Low*2017	36.9%	ref.	ref.	ref.	ref.
Low - Intermediate*2017	44.6%	0.97	0.92	1.03	0.368
High - Intermediate*2017	48.8%	0.99	0.94	1.05	0.713
High*2017	54.8%	1.07	1.00	1.15	0.039
Variables included in the model as confounder: MMR-vaccination status; road distance; urbanization level; voting % VVD, PvdD&DENK, PVV&FvD, SP, CDA, D66, CU&SGP, GL, PvdD, 50+
Model 2.3 - Model of invitation years 2012-2014-2017, invitation year * road distance to vaccination location
Variable	HPV-uptake %	Adjusted OR (AOR)	95% CI		p-value
			lower	upper
Invitation year					<0.001
Invitation year 2012	60.0%	reference	ref.	ref.	ref.
Invitation year 2014	62.8%	1.09	1.03	1.14	0.002
Invitation year 2017	46.6%	0.55	0.52	0.59	<0.001
Road distance to vaccination location					0.004
0 km	56.2%	reference	ref.	ref.	ref.
0-5 km	56.4%	0.99	0.94	1.03	0.561
5-10 km	57.0%	0.99	0.95	1.04	0.796
>10 km	56.9%	0.98	0.93	1.03	0.412
Road distance to vaccination location					<0.001
0 km*2012	60.3%	reference	ref.	ref.	ref.
0-5 km*2012	59.3%	ref.	ref.	ref.	ref.
5-10 km*2012	60.6%	ref.	ref.	ref.	ref.
>10 km*2012	60.7%	ref.	ref.	ref.	ref.
0 km*2014	62.3%	ref.	ref.	ref.	ref.
0-5 km*2014	62.0%	0.995	0.94	1.06	0.878
5-10 km*2014	63.9%	1.03	0.96	1.09	0.429
>10 km*2014	63.3%	1.02	0.95	1.09	0.626
0 km*2017	45.8%	ref.	ref.	ref.	ref.
0-5 km*2017	46.9%	1.02	0.96	1.08	0.567
5-10 km*2017	46.7%	0.94	0.88	0.998	0.044
>10 km*2017	46.2%	0.89	0.82	0.95	0.001
Variables included in the model as confounder: MMR-vaccination status; SES; urbanization level; voting % VVD, PvdD&DENK, PVV&FvD, SP, CDA, D66, CU&SGP, GL, PvdD, 50+
Model 2.4 - Model of invitation years 2012-2014-2017, invitation year * urbanization level
Variable	HPV-uptake %	Adjusted OR (AOR)	95% CI		p-value
			lower	upper
Invitation year					<0.001
Invitation year 2012	60.0%	reference	ref.	ref.	ref.
Invitation year 2014	62.8%	1.11	1.06	1.16	<0.001
Invitation year 2017	46.6%	0.66	0.63	0.69	<0.001
Urbanization (c)					0.015
Very high	52.2%	reference	ref.	ref.	ref.
High	56.6%	1.06	0.89	1.26	0.497
Moderately high	58.3%	1.08	0.91	1.29	0.387
Low	59.4%	1.24	1.05	1.48	0.014
Very low	57.3%	1.35	1.12	1.62	0.002
Urbanization (c)					<0.001
Very high*2012	53.2%	reference	ref.	ref.	ref.
High*2012	60.2%	ref.	ref.	ref.	ref.
Moderately high*2012	62.7%	ref.	ref.	ref.	ref.
Low*2012	63.8%	ref.	ref.	ref.	ref.
Very low*2012	63.0%	ref.	ref.	ref.	ref.
Very high*2014	57.8%	ref.	ref.	ref.	ref.
High*2014	62.9%	0.99	0.93	1.04	0.593
Moderately high*2014	64.0%	0.97	0.91	1.03	0.263
Low*2014	65.6%	1.00	0.94	1.06	0.888
Very low*2014	64.1%	0.94	0.87	1.02	0.144
Very high*2017	45.3%	ref.	ref.	ref.	ref.
High*2017	46.1%	0.80	0.76	0.85	<0.001
Moderately high*2017	47.9%	0.78	0.73	0.83	<0.001
Low*2017	48.3%	0.74	0.70	0.79	<0.001
Very low*2017	44.1%	0.63	0.58	0.68	<0.001
Variables included in the model as confounder: MMR-vaccination status; SES; road distance; voting % VVD, PvdD&DENK, PVV&FvD, SP, CDA, D66, CU&SGP, GL, PvdD, 50+
Model 2.5 - Model of invitation years 2012-2014-2017, invitation year * voting % People’s Party for Freedom and Democracy (VVD)
Variable	HPV-uptake %	Adjusted OR (AOR)	95% CI		p-value
			lower	upper
Invitation year					<0.001
Invitation year 2012	60.0%	reference	ref.	ref.	ref.
Invitation year 2014	62.8%	1.11	1.08	1.13	<0.001
Invitation year 2017	46.6%	0.56	0.54	0.57	<0.001
Voting % People’s Party for Freedom and Democracy (VVD)					0.001
Lower	53.9%	reference	ref.	ref.	ref.
Higher	61.0%	1.13	1.07	1.19	<0.001
Voting % People’s Party for Freedom and Democracy (VVD)					<0.001
Lower*2012	57.2%	reference	ref.	ref.	ref.
Higher*2012	64.8%	ref.	ref.	ref.	ref.
Lower*2014	60.5%	ref.	ref.	ref.	ref.
Higher*2014	66.4%	0.97	0.94	1.01	0.164
Lower*2017	43.5%	ref.	ref.	ref.	ref.
Higher*2017	51.3%	0.90	0.86	0.94	<0.001
Variables included in the model as confounder: MMR-vaccination status; SES; road distance; urbanization level; voting % PvdD&DENK, PVV&FvD, SP, CDA, D66, CU&SGP, GL, PvdD, 50+
Model 2.6 - Model of invitation years 2012-2014-2017, invitation year * voting % Labour party (PvdA), Denk
Variable	HPV-uptake %	Adjusted OR (AOR)	95% CI		p-value
			lower	upper
Invitation year					<0.001
Invitation year 2012	60.0%	reference	ref.	ref.	ref.
Invitation year 2014	62.8%	1.10	1.06	1.13	<0.001
Invitation year 2017	46.6%	0.51	0.49	0.53	<0.001
Voting % Labour Party (PvdA), Denk (DENK)					<0.001
Lower	57.1%	reference	ref.	ref.	ref.
Higher	56.4%	1.09	1.04	1.1484	<0.001
Voting % Labour Party (PvdA), Denk (DENK)					0.001
Lower*2012	60.9%	reference	ref.	ref.	ref.
Higher*2012	59.5%	ref.	ref.	ref.	ref.
Lower*2014	62.7%	ref.	ref.	ref.	ref.
Higher*2014	62.9%	1.00	0.96	1.04	0.840
Lower*2017	46.8%	ref.	ref.	ref.	ref.
Higher*2017	46.5%	1.08	1.03	1.13	0.001
Variables included in the model as confounder: MMR-vaccination status; SES; road distance; urbanization level; voting % VVD, PVV&FvD, SP, CDA, D66, CU&SGP, GL, PvdD, 50+
Model 2.7 - Model of invitation years 2012-2014-2017, invitation year * voting % Party for Freedom, Forum for Democracy (PVV, FvD)
Variable	HPV-uptake %	Adjusted OR (AOR)	95% CI		p-value
			lower	upper
Invitation year					<0.001
Invitation year 2012	60.0%	reference	ref.	ref.	ref.
Invitation year 2014	62.8%	1.09	1.07	1.12	<0.001
Invitation year 2017	46.6%	0.57	0.56	0.59	<0.001
Voting % Party for Freedom (PVV), Forum for Democracy (FvD)					0.170
Lower	56.9%	reference	ref.	ref.	ref.
Higher	56.3%	1.01	0.95	1.07	0.684
Voting % Party for Freedom (PVV), Forum for Democracy (FvD)					<0.001
Lower*2012	59.6%	reference	ref.	ref.	ref.
Higher*2012	60.5%	ref.	ref.	ref.	ref.
Lower*2014	62.3%	ref.	ref.	ref.	ref.
Higher*2014	63.5%	1.00	0.96	1.04	0.967
Lower*2017	48.1%	ref.	ref.	ref.	ref.
Higher*2017	44.8%	0.86	0.83	0.90	<0.001
Variables included in the model as confounder: MMR-vaccination status; SES; road distance; urbanization level; voting % VVD, PvdD&DENK, SP, CDA, D66, CU&SGP, GL, PvdD, 50+
Model 2.8 - Model of invitation years 2012-2014-2017, invitation year * voting % Socialist Party (SP)
Variable	HPV-uptake %	Adjusted OR (AOR)	95% CI		p-value
			lower	upper
Invitation year					<0.001
Invitation year 2012	60.0%	reference	ref.	ref.	ref.
Invitation year 2014	62.8%	1.06	1.03	1.09	<0.001
Invitation year 2017	46.6%	0.55	0.54	0.57	<0.001
Voting % Socialist Party (SP)					0.021
Lower	53.8%	reference	ref.	ref.	ref.
Higher	59.9%	1.06	1.01	1.11	0.026
Voting % Socialist Party (SP)					<0.001
Lower*2012	57.6%	reference	ref.	ref.	ref.
Higher*2012	62.6%	ref.	ref.	ref.	ref.
Lower*2014	59.8%	ref.	ref.	ref.	ref.
Higher*2014	66.2%	1.07	1.03	1.11	0.001
Lower*2017	44.3%	ref.	ref.	ref.	ref.
Higher*2017	49.5%	0.92	0.88	0.96	<0.001
Variables included in the model as confounder: MMR-vaccination status; SES; road distance; urbanization level; voting % VVD, PvdD&DENK, PVV&FvD, CDA, D66, CU&SGP, GL, PvdD, 50+
Model 2.09 - Model of invitation years 2012-2014-2017, invitation year * voting % Christian Democratic Appeal (CDA)
Variable	HPV-uptake %	Adjusted OR (AOR)	95% CI		p-value
			lower	upper
Invitation year					<0.001
Invitation year 2012	60.0%	reference	ref.	ref.	ref.
Invitation year 2014	62.8%	1.09	1.07	1.12	<0.001
Invitation year 2017	46.6%	0.55	0.53	0.56	<0.001
Voting % Christian Democratic Appeal (CDA)					0.003
Lower	56.7%	reference	ref.	ref.	ref.
Higher	56.4%	0.93	0.87	0.999	0.047
Voting % Christian Democratic Appeal (CDA)					<0.001
Lower*2012	59.8%	reference	ref.	ref.	ref.
Higher*2012	60.6%	ref.	ref.	ref.	ref.
Lower*2014	63.0%	ref.	ref.	ref.	ref.
Higher*2014	62.4%	1.00	0.96	1.05	0.863
Lower*2017	46.8%	ref.	ref.	ref.	ref.
Higher*2017	45.9%	0.92	0.88	0.97	<0.001
Variables included in the model as confounder: MMR-vaccination status; SES; road distance; urbanization level; voting % VVD, PvdD&DENK, PVV&FvD, SP, D66, CU&SGP, GL, PvdD, 50+
Model 2.10 - Model of invitation years 2012-2014-2017, invitation year * voting % Democrats 66
Variable	HPV-uptake %	Adjusted OR (AOR)	95% CI		p-value
			lower	upper
Invitation year					<0.001
Invitation year 2012	60.0%	reference	ref.	ref.	ref.
Invitation year 2014	62.8%	1.06	1.03	1.09	<0.001
Invitation year 2017	46.6%	0.46	0.45	0.48	<0.001
Voting % Democrats 66 (D66)					0.041
Lower	55.2%	reference	ref.	ref.	ref.
Higher	57.7%	0.86	0.82	0.91	<0.001
Voting % Democrats 66 (D66)					<0.001
Lower*2012	59.9%	reference	ref.	ref.	ref.
Higher*2012	60.1%	ref.	ref.	ref.	ref.
Lower*2014	61.2%	ref.	ref.	ref.	ref.
Higher*2014	64.2%	1.05	1.01	1.09	0.011
Lower*2017	42.6%	ref.	ref.	ref.	ref.
Higher*2017	49.1%	1.28	1.23	1.34	<0.001
Variables included in the model as confounder: MMR-vaccination status; SES; road distance; urbanization level; voting % VVD, PvdD&DENK, PVV&FvD, SP, CDA, CU&SGP, GL, PvdD, 50+
Model 2.11 - Model of invitation years 2012-2014-2017, invitation year * voting % Christian Union, Reformed political party (CU, SGP)
Variable	HPV-uptake %	Adjusted OR (AOR)	95% CI		p-value
			lower	upper
Invitation year					<0.001
Invitation year 2012	60.0%	reference	ref.	ref.	ref.
Invitation year 2014	62.8%	1.09	1.07	1.11	<0.001
Invitation year 2017	46.6%	0.53	0.52	0.55	<0.001
Voting % Christian Union (CU), Reformed Political Party (SGP)					<0.001
Lower	58.6%	reference	ref.	ref.	ref.
Higher	50.7%	0.64	0.59	0.69	<0.001
Voting % Christian Union (CU), Reformed Political Party (SGP)					0.444
Lower*2012	61.8%	reference	ref.	ref.	ref.
Higher*2012	54.3%	ref.	ref.	ref.	ref.
Lower*2014	64.9%	ref.	ref.	ref.	ref.
Higher*2014	56.7%	1.02	0.98	1.06	0.407
Lower*2017	48.5%	ref.	ref.	ref.	ref.
Higher*2017	41.1%	1.03	0.98	1.08	0.211
Variables included in the model as confounder: MMR-vaccination status; SES; road distance; urbanization level; voting % VVD, PvdD&DENK, PVV&FvD, SP, CDA, D66, GL, PvdD, 50+
Model 2.12 - Model of invitation years 2012-2014-2017, invitation year * voting % Green Left (GL)
Variable	HPV-uptake %	Adjusted OR (AOR)	95% CI		p-value
			lower	upper
Invitation year					<0.001
Invitation year 2012	60.0%	reference	ref.	ref.	ref.
Invitation year 2014	62.8%	1.08	1.05	1.11	<0.001
Invitation year 2017	46.6%	0.48	0.46	0.50	<0.001
Voting % Green Left (GL)					0.006
Lower	57.4%	reference	ref.	ref.	ref.
Higher	56.0%	0.88	0.84	0.92	<0.001
Voting % Green Left (GL)					<0.001
Lower*2012	61.9%	reference	ref.	ref.	ref.
Higher*2012	58.5%	ref.	ref.	ref.	ref.
Lower*2014	63.3%	ref.	ref.	ref.	ref.
Higher*2014	62.5%	1.02	0.98	1.06	0.262
Lower*2017	45.0%	ref.	ref.	ref.	ref.
Higher*2017	47.6%	1.21	1.16	1.26	<0.001
Variables included in the model as confounder: MMR-vaccination status; SES; road distance; urbanization level; voting % VVD, PvdD&DENK, PVV&FvD, SP, CDA, D66, CU&SGP, PvdD, 50+
Model 2.13 - Model of invitation years 2012-2014-2017, invitation year * voting % Party for the Animals (PvdD)
Variable	HPV-uptake %	Adjusted OR (AOR)	95% CI		p-value
			lower	upper
Invitation year					<0.001
Invitation year 2012	60.0%	reference	ref.	ref.	ref.
Invitation year 2014	62.8%	1.11	1.08	1.15	<0.001
Invitation year 2017	46.6%	0.52	0.51	0.54	<0.001
Voting % Party for the Animals (PvdD)					0.005
Lower	57.5%	reference	ref.	ref.	ref.
Higher	56.1%	0.92	0.87	0.98	0.007
Voting % Party for the Animals (PvdD)					0.01
Lower*2012	61.8%	reference	ref.	ref.	ref.
Higher*2012	59.0%	ref.	ref.	ref.	ref.
Lower*2014	63.7%	ref.	ref.	ref.	ref.
Higher*2014	62.2%	0.98	0.94	1.02	0.239
Lower*2017	46.7%	ref.	ref.	ref.	ref.
Higher*2017	46.5%	1.04	0.999	1.08	0.059
Variables included in the model as confounder: MMR-vaccination status; SES; road distance; urbanization level; voting % VVD, PvdD&DENK, PVV&FvD, SP, CDA, D66, CU&SGP, GL, 50+
Model 2.14 - Model of invitation years 2012-2014-2017, invitation year * voting % 50PLUS
Variable	HPV-uptake %	Adjusted OR (AOR)	95% CI		p-value
			lower	upper
Invitation year					<0.001
Invitation year 2012	60.0%	reference	ref.	ref.	ref.
Invitation year 2014	62.8%	1.09	1.06	1.12	<0.001
Invitation year 2017	46.6%	0.57	0.55	0.58	<0.001
Voting % 50PLUS (50+)					0.02
Lower	55.2%	reference	ref.	ref.	ref.
Higher	58.4%	0.996	0.95	1.04	0.87
Voting % 50PLUS (50+)* Invitation year					<0.001
Lower*2012	58.0%	reference	ref.	ref.	ref.
Higher*2012	62.6%	ref.	ref.	ref.	ref.
Lower*2014	61.0%	ref.	ref.	ref.	ref.
Higher*2014	65.0%	1.01	0.97	1.05	0.616
Lower*2017	46.5%	ref.	ref.	ref.	ref.
Higher*2017	46.6%	0.87	0.84	0.91	<0.001
Variables included in the model as confounder: MMR-vaccination status; SES; road distance; urbanization level; voting % VVD, PvdD&DENK, PVV&FvD, SP, CDA, D66, CU&SGP, GL, PvdD
